# Supplementary material for: Neurodegenerative disease-associated microRNAs acting as signaling molecules modulate CNS neuron structure and viability
Source: Cell Commun Signal. 2025 Apr 24;23:196. doi: 10.1186/s12964-025-02199-8 (PMC12020182; doi:10.1186/s12964-025-02199-8)
Supplement: Supplementary file 5 — Additional file 5: Supplementary Table S4. Excel file containing complete data for gene set enrichment analysis of genes deregulated in C57BL/6 cortical neurons after 6 h and 5 d exposure to oligoribonucleotides. [file 12964_2025_2199_MOESM5_ESM.xls]

## Sheet: 6h
ID	Title	E.miR-92a-1-5p	q.miR-92a-1-5p	E.miR-124-5p	q.miR-124-5p
M10168	GOBP_POSITIVE_REGULATION_OF_MITOTIC_NUCLEAR_DIVISION	42.7833	0.00571118	NA	NA
M10215	GOBP_RESPONSE_TO_NITROGEN_COMPOUND	4.77899	0.00764723	8.19255	0.0035935
M10216	GOBP_NEGATIVE_REGULATION_OF_TRANSMEMBRANE_TRANSPORT	15.7623	0.0366792	NA	NA
M10221	GOBP_RESPONSE_TO_ETHANOL	15.7623	0.0366792	NA	NA
M10365	GOBP_MUSCLE_TISSUE_DEVELOPMENT	NA	NA	12.8865	0.0283518
M10369	GOBP_REGULATION_OF_OSTEOCLAST_DIFFERENTIATION	29.9483	0.0112905	NA	NA
M10374	GOBP_REGULATION_OF_ICOSANOID_SECRETION	55.4599	0.0279999	NA	NA
M10386	GOBP_COGNITION	8.94514	0.0153303	NA	NA
M10503	GOBP_MYELOID_LEUKOCYTE_MIGRATION	18.6014	0.000462584	NA	NA
M10507	GOBP_POSITIVE_REGULATION_OF_NEURON_DEATH	18.9546	0.0258205	NA	NA
M10535	GOBP_RESPONSE_TO_COCAINE	NA	NA	58.3409	0.0193216
M10536	GOBP_CELL_CHEMOTAXIS	11.1915	0.00791564	NA	NA
M10560	GOBP_REGULATION_OF_PROSTAGLANDIN_SECRETION	90.7525	0.0149057	NA	NA
M10567	GOBP_RESPONSE_TO_AMINE	NA	NA	64.175	0.0168668
M10568	GOBP_REGULATION_OF_ORGANIC_ACID_TRANSPORT	33.2759	0.00161229	NA	NA
M10617	GOBP_INFLAMMATORY_RESPONSE	11.0104	2.59607e-06	NA	NA
M10640	GOBP_RESPONSE_TO_PEPTIDE	7.18185	0.0125398	NA	NA
M10653	GOBP_CELLULAR_RESPONSE_TO_LIPID	7.51392	0.00458792	NA	NA
M10701	GOBP_REGULATION_OF_MONOOXYGENASE_ACTIVITY	35.6528	0.0080938	NA	NA
M10724	GOBP_REGULATION_OF_SYNAPTIC_TRANSMISSION_GLUTAMATERGIC	NA	NA	42.082	0.0329886
M10764	GOBP_RESPONSE_TO_CORTICOSTEROID	19.0511	0.00161229	NA	NA
M10812	GOBP_CELLULAR_RESPONSE_TO_BIOTIC_STIMULUS	16.0152	0.000612936	NA	NA
M10825	GOBP_REGULATION_OF_HETEROTYPIC_CELL_CELL_ADHESION	47.537	0.0344146	NA	NA
M10841	GOBP_CELLULAR_RESPONSE_TO_ORGANIC_CYCLIC_COMPOUND	6.1244	0.0217364	NA	NA
M10906	GOBP_INSULIN_SECRETION	12.881	0.0165416	NA	NA
M10980	GOBP_CELLULAR_RESPONSE_TO_CADMIUM_ION	41.5949	0.0415579	NA	NA
M11151	GOBP_POSITIVE_REGULATION_OF_MAPK_CASCADE	7.48708	0.0110296	NA	NA
M11178	GOBP_REGULATION_OF_HORMONE_LEVELS	7.86045	0.00938823	NA	NA
M11228	GOBP_REGULATION_OF_STRIATED_MUSCLE_CELL_DIFFERENTIATION	20.7975	0.0222213	35.6528	0.0343523
M11255	GOBP_REGULATION_OF_OXIDOREDUCTASE_ACTIVITY	19.1976	0.0258205	NA	NA
M11292	GOBP_HORMONE_TRANSPORT	10.1451	0.0105868	NA	NA
M11308	GOBP_REGULATION_OF_HEAT_GENERATION	90.7525	0.0149057	NA	NA
M11317	GOBP_EXTRINSIC_APOPTOTIC_SIGNALING_PATHWAY	10.0836	0.0296599	NA	NA
M11373	GOBP_POSITIVE_REGULATION_OF_CYTOKINE_PRODUCTION	8.60584	0.00661111	NA	NA
M11609	GOBP_CELLULAR_RESPONSE_TO_OXYGEN_CONTAINING_COMPOUND	5.60258	0.00066454	6.1119	0.0343523
M11700	GOBP_POSITIVE_REGULATION_OF_ACUTE_INFLAMMATORY_RESPONSE	49.9139	0.0318929	NA	NA
M11731	GOBP_POSITIVE_REGULATION_OF_LIPID_TRANSPORT	20.2354	0.0237424	NA	NA
M11874	GOBP_CELL_CELL_SIGNALING	5.44515	7.66702e-05	5.60073	0.0168668
M11905	GOBP_POSITIVE_REGULATION_OF_TUMOR_NECROSIS_FACTOR_SUPERFAMILY_CYTOKINE_PRODUCTION	17.6167	0.0297663	NA	NA
M11916	GOBP_LEUKOCYTE_CHEMOTAXIS	15.0343	0.00315259	NA	NA
M11938	GOBP_RESPONSE_TO_METAL_ION	8.3468	0.0184883	NA	NA
M12049	GOBP_REGULATION_OF_ENDOTHELIAL_CELL_DEVELOPMENT	62.3924	0.0241272	NA	NA
M12116	GOBP_REGULATION_OF_NITRIC_OXIDE_SYNTHASE_ACTIVITY	46.7943	0.00472725	NA	NA
M12127	GOBP_POSITIVE_REGULATION_OF_RESPONSE_TO_EXTERNAL_STIMULUS	7.44983	0.0258205	NA	NA
M12140	GOBP_NEGATIVE_REGULATION_OF_EXTRINSIC_APOPTOTIC_SIGNALING_PATHWAY	23.2158	0.00384728	NA	NA
M12188	GOBP_POSITIVE_REGULATION_OF_STEROID_BIOSYNTHETIC_PROCESS	58.7222	0.0258205	NA	NA
M12201	GOBP_TAXIS	6.08706	0.0222213	NA	NA
M12257	GOBP_REGULATION_OF_PROTEIN_SECRETION	9.6452	0.0330262	NA	NA
M12265	GOBP_NEGATIVE_REGULATION_OF_ANION_TRANSPORT	45.3763	0.0361822	NA	NA
M12269	GOBP_LEUKOCYTE_MIGRATION	12.4785	0.000520802	NA	NA
M12273	GOBP_SENSORY_PERCEPTION_OF_PAIN	17.8264	0.0293852	NA	NA
M1241	GOBP_NEGATIVE_REGULATION_OF_MULTICELLULAR_ORGANISMAL_PROCESS	4.96039	0.01224	NA	NA
M12438	GOBP_RESPONSE_TO_ALKALOID	NA	NA	28.2088	0.0443777
M12514	GOBP_DEFENSE_RESPONSE_TO_OTHER_ORGANISM	5.16096	0.0200888	NA	NA
M12542	GOBP_REGULATION_OF_GLIAL_CELL_PROLIFERATION	39.9311	0.0444243	NA	NA
M12572	GOBP_MUSCLE_STRUCTURE_DEVELOPMENT	5.6083	0.028861	NA	NA
M12681	GOBP_NEGATIVE_REGULATION_OF_AMINE_TRANSPORT	57.5929	0.00315259	NA	NA
M12822	GOBP_RESPONSE_TO_KETONE	12.881	0.0165416	NA	NA
M12946	GOBP_RESPONSE_TO_AMPHETAMINE	NA	NA	95.0741	0.0151275
M13018	GOBP_POSITIVE_REGULATION_OF_OSTEOCLAST_DIFFERENTIATION	62.3924	0.0241272	NA	NA
M13156	GOBP_CYTOKINE_PRODUCTION	7.15611	0.00238893	NA	NA
M13192	GOBP_REGULATION_OF_HEART_RATE	NA	NA	29.1705	0.0443777
M13195	GOBP_REGULATION_OF_EXTRINSIC_APOPTOTIC_SIGNALING_PATHWAY	14.5734	0.0123136	NA	NA
M13197	GOBP_REGULATION_OF_EXTRINSIC_APOPTOTIC_SIGNALING_PATHWAY_IN_ABSENCE_OF_LIGAND	39.4057	0.00661111	NA	NA
M13300	GOBP_RESPONSE_TO_ORGANIC_CYCLIC_COMPOUND	7.34028	0.00015307	6.86364	0.0443777
M13368	GOBP_GRANULOCYTE_MIGRATION	29.6518	8.82621e-05	NA	NA
M13415	GOBP_BLOOD_VESSEL_MORPHOGENESIS	5.66131	0.0279857	NA	NA
M13436	GOBP_RESPONSE_TO_INTERLEUKIN_1	24.9569	0.000612936	NA	NA
M13441	GOBP_SIGNAL_TRANSDUCTION_IN_ABSENCE_OF_LIGAND	25.3799	0.0153303	NA	NA
M13558	GOBP_RESPONSE_TO_OXYGEN_CONTAINING_COMPOUND	4.83878	0.000487689	5.74273	0.0168668
M13582	GOBP_SECRETION	5.81898	0.00301464	6.65026	0.0486025
M13624	GOBP_REGULATION_OF_MEMBRANE_PROTEIN_ECTODOMAIN_PROTEOLYSIS	45.3763	0.0361822	NA	NA
M13687	GOBP_RESPONSE_TO_EXTRACELLULAR_STIMULUS	7.56271	0.0105868	NA	NA
M13752	GOBP_POSITIVE_REGULATION_OF_CHEMOKINE_PRODUCTION	27.2258	0.0131507	NA	NA
M13774	GOBP_HUMORAL_IMMUNE_RESPONSE	18.6594	0.00661111	NA	NA
M13839	GOBP_SIGNAL_RELEASE	7.65942	0.0101921	10.942	0.0343523
M13901	GOBP_RESPONSE_TO_STEROID_HORMONE	10.6958	0.00315259	NA	NA
M13921	GOBP_REGULATION_OF_NERVOUS_SYSTEM_PROCESS	20.2902	0.0012491	NA	NA
M13987	GOBP_RESPONSE_TO_HORMONE	6.35396	0.00192091	NA	NA
M14034	GOBP_SYNAPTIC_SIGNALING	6.16221	0.00467245	7.92284	0.0343523
M14037	GOBP_RESPONSE_TO_LIPID	7.11024	0.000462584	NA	NA
M14130	GOBP_REGULATION_OF_ANION_TRANSMEMBRANE_TRANSPORT	47.537	0.0344146	NA	NA
M14159	GOBP_RESPONSE_TO_ABIOTIC_STIMULUS	NA	NA	6.27848	0.0343523
M14200	GOBP_MULTI_MULTICELLULAR_ORGANISM_PROCESS	14.7674	0.00333331	NA	NA
M14237	GOBP_REGULATION_OF_SYSTEM_PROCESS	6.55325	0.0168848	11.2341	0.0168668
M14323	GOBP_LIPOPOLYSACCHARIDE_MEDIATED_SIGNALING_PATHWAY	37.6709	0.00109072	NA	NA
M14370	GOBP_RESPONSE_TO_CORTICOSTERONE	76.7906	0.0183868	NA	NA
M14456	GOBP_MONOCARBOXYLIC_ACID_TRANSPORT	19.9656	0.0241272	NA	NA
M14668	GOBP_NEGATIVE_REGULATION_OF_APOPTOTIC_SIGNALING_PATHWAY	12.3549	0.00589553	NA	NA
M14884	GOBP_CELL_JUNCTION_ASSEMBLY	6.61988	0.0361822	NA	NA
M14903	GOBP_SLEEP	49.9139	0.0318929	NA	NA
M14930	GOBP_MUSCLE_SYSTEM_PROCESS	NA	NA	12.3295	0.0315117
M14968	GOBP_REGULATION_OF_HUMORAL_IMMUNE_RESPONSE	57.5929	0.00315259	NA	NA
M15065	GOBP_NEGATIVE_REGULATION_OF_LIPID_CATABOLIC_PROCESS	45.3763	0.0361822	NA	NA
M15144	GOBP_POSITIVE_REGULATION_OF_ERK1_AND_ERK2_CASCADE	15.2176	0.00315259	NA	NA
M15189	GOBP_REGULATION_OF_MYELOID_LEUKOCYTE_DIFFERENTIATION	16.4551	0.0344146	NA	NA
M15265	GOBP_RESPONSE_TO_INTERFERON_GAMMA	17.987	0.0073828	NA	NA
M15296	GOBP_SYNAPTIC_TRANSMISSION_GLUTAMATERGIC	NA	NA	30.5595	0.0426864
M15300	GOBP_POSITIVE_REGULATION_OF_HUMORAL_IMMUNE_RESPONSE	136.129	0.000520802	NA	NA
M15320	GOBP_RESPONSE_TO_MINERALOCORTICOID	55.4599	0.00333331	NA	NA
M15391	GOBP_NEGATIVE_REGULATION_OF_ORGANIC_ACID_TRANSPORT	45.3763	0.0361822	NA	NA
M15406	GOBP_POSITIVE_REGULATION_OF_DEVELOPMENTAL_PROCESS	4.12133	0.0156003	NA	NA
M15441	GOBP_POSITIVE_REGULATION_OF_NUCLEAR_DIVISION	31.8599	0.0101516	NA	NA
M15494	GOBP_POSITIVE_REGULATION_OF_LIPID_BIOSYNTHETIC_PROCESS	21.7017	0.020339	NA	NA
M15500	GOBP_POSITIVE_REGULATION_OF_TRANSPORT	4.56728	0.0314643	NA	NA
M15609	GOBP_POSITIVE_REGULATION_OF_MEMBRANE_PROTEIN_ECTODOMAIN_PROTEOLYSIS	71.3056	0.0202881	NA	NA
M15630	GOBP_REGULATION_OF_TRANSPORT	3.74524	0.00893908	NA	NA
M15783	GOBP_RESPONSE_TO_CYTOKINE	6.44512	0.00176919	NA	NA
M15848	GOBP_REGULATION_OF_ION_TRANSPORT	7.96498	0.000520802	NA	NA
M15877	GOBP_POSITIVE_REGULATION_OF_INFLAMMATORY_RESPONSE	14.9742	0.0415579	NA	NA
M16135	GOBP_OSTEOCLAST_DIFFERENTIATION	18.9546	0.0258205	NA	NA
M16143	GOBP_RESPONSE_TO_TUMOR_NECROSIS_FACTOR	10.62	0.0258205	NA	NA
M16155	GOBP_RESPONSE_TO_ALCOHOL	16.0152	0.000612936	NA	NA
M16202	GOBP_REGULATION_OF_ANION_TRANSPORT	26.6207	0.00292508	NA	NA
M16211	GOBP_POSITIVE_REGULATION_OF_INTERLEUKIN_6_PRODUCTION	19.7029	0.0244547	NA	NA
M16228	GOBP_REGULATION_OF_CELL_DEVELOPMENT	6.69985	0.0160508	NA	NA
M16432	GOBP_TEMPERATURE_HOMEOSTASIS	12.7984	0.0166837	NA	NA
M16493	GOBP_NEGATIVE_REGULATION_OF_SIGNAL_TRANSDUCTION_IN_ABSENCE_OF_LIGAND	53.4792	0.00357905	NA	NA
M16578	GOBP_POSITIVE_REGULATION_OF_STEROID_METABOLIC_PROCESS	39.9311	0.0444243	NA	NA
M16677	GOBP_ERK1_AND_ERK2_CASCADE	11.7444	0.00229586	NA	NA
M16728	GOBP_RESPONSE_TO_MOLECULE_OF_BACTERIAL_ORIGIN	15.5374	8.57755e-05	NA	NA
M16778	GOBP_REGULATION_OF_HORMONE_SECRETION	10.2915	0.0281558	NA	NA
M16782	GOBP_REGULATION_OF_TRANSMEMBRANE_TRANSPORT	7.44983	0.00467245	9.12225	0.0450635
M16809	GOBP_POSITIVE_REGULATION_OF_VASCULAR_ENDOTHELIAL_GROWTH_FACTOR_PRODUCTION	41.5949	0.0415579	NA	NA
M16862	GOBP_ACUTE_PHASE_RESPONSE	62.3924	0.00292508	NA	NA
M16933	GOBP_REGULATION_OF_APOPTOTIC_SIGNALING_PATHWAY	7.70276	0.0239043	NA	NA
M16964	GOBP_POSITIVE_CHEMOTAXIS	29.9483	0.0112905	NA	NA
M17126	GOBP_POSITIVE_REGULATION_OF_MULTICELLULAR_ORGANISMAL_PROCESS	4.70886	0.00231619	NA	NA
M18818	GOBP_RESPONSE_TO_BACTERIUM	10.9835	0.000111515	NA	NA
M19817	GOBP_IMMUNE_RESPONSE	3.73537	0.0415579	NA	NA
M22176	GOBP_FEVER_GENERATION	149.742	0.000479971	NA	NA
M22340	GOBP_PHYSIOLOGICAL_CARDIAC_MUSCLE_HYPERTROPHY	NA	NA	95.0741	0.0486025
M22516	GOBP_NEGATIVE_REGULATION_OF_ADENYLATE_CYCLASE_ACTIVITY	NA	NA	106.958	0.0443777
M22625	GOBP_REGULATION_OF_SIGNALING_RECEPTOR_ACTIVITY	14.6806	0.0122205	NA	NA
M22638	GOBP_VASCULAR_ENDOTHELIAL_GROWTH_FACTOR_PRODUCTION	49.9139	0.00425324	NA	NA
M22647	GOBP_PROGRAMMED_CELL_DEATH_INVOLVED_IN_CELL_DEVELOPMENT	83.1898	0.0165416	NA	NA
M22686	GOBP_NEGATIVE_REGULATION_OF_GLUCOSE_TRANSMEMBRANE_TRANSPORT	58.7222	0.0258205	NA	NA
M22765	GOBP_PROSTAGLANDIN_TRANSPORT	71.3056	0.0202881	NA	NA
M22784	GOBP_AMINE_TRANSPORT	17.6167	0.0297663	30.2	0.0426864
M22941	GOBP_POSITIVE_REGULATION_OF_SIGNALING	3.853	0.0073828	NA	NA
M22942	GOBP_NEGATIVE_REGULATION_OF_SIGNALING	4.32529	0.00675399	NA	NA
M22960	GOBP_GROWTH_HORMONE_SECRETION	NA	NA	142.611	0.0343523
M22979	GOBP_SEQUESTERING_OF_TRIGLYCERIDE	62.3924	0.0241272	NA	NA
M23033	GOBP_HEAT_GENERATION	106.958	0.000810829	NA	NA
M23034	GOBP_POSITIVE_REGULATION_OF_HEAT_GENERATION	124.785	0.00988414	NA	NA
M23107	GOBP_CHEMOKINE_PRODUCTION	20.5126	0.0229753	NA	NA
M23179	GOBP_IMMATURE_T_CELL_PROLIFERATION	99.8278	0.013049	NA	NA
M23237	GOBP_POSITIVE_REGULATION_OF_HETEROTYPIC_CELL_CELL_ADHESION	83.1898	0.0165416	NA	NA
M23315	GOBP_ECTOPIC_GERM_CELL_PROGRAMMED_CELL_DEATH	142.611	0.00809724	NA	NA
M23605	GOBP_RESPONSE_TO_PEPTIDE_HORMONE	7.36193	0.0263805	NA	NA
M23611	GOBP_POSITIVE_REGULATION_OF_GTPASE_ACTIVITY	8.53229	0.0462613	NA	NA
M23778	GOBP_POSITIVE_REGULATION_OF_JNK_CASCADE	17.8264	0.0293852	NA	NA
M23832	GOBP_ASTROCYTE_ACTIVATION	52.5409	0.0297663	NA	NA
M23842	GOBP_EOSINOPHIL_CHEMOTAXIS	76.7906	0.0183868	NA	NA
M24053	GOBP_NEGATIVE_REGULATION_OF_AMINO_ACID_TRANSPORT	71.3056	0.0202881	NA	NA
M24102	GOBP_POSITIVE_REGULATION_OF_GROWTH_HORMONE_SECRETION	NA	NA	244.476	0.0260511
M24110	GOBP_REGULATION_OF_DOPAMINE_RECEPTOR_SIGNALING_PATHWAY	NA	NA	171.133	0.0343523
M24117	GOBP_POSITIVE_REGULATION_OF_GLIAL_CELL_PROLIFERATION	76.7906	0.0183868	NA	NA
M24182	GOBP_REGULATION_OF_CALCIDIOL_1_MONOOXYGENASE_ACTIVITY	249.569	0.00357905	NA	NA
M24251	GOBP_REGULATION_OF_CELL_GROWTH_INVOLVED_IN_CARDIAC_MUSCLE_CELL_DEVELOPMENT	NA	NA	131.641	0.0385411
M24620	GOBP_EOSINOPHIL_MIGRATION	62.3924	0.0241272	NA	NA
M24858	GOBP_REGULATION_OF_TRANS_SYNAPTIC_SIGNALING	9.09889	0.00212207	11.1415	0.0343523
M24927	GOBP_NEUROINFLAMMATORY_RESPONSE	48.3038	0.00458792	NA	NA
M24929	GOBP_POSITIVE_REGULATION_OF_NEUROINFLAMMATORY_RESPONSE	115.186	0.00066454	NA	NA
M25218	GOBP_NEGATIVE_REGULATION_OF_ANION_TRANSMEMBRANE_TRANSPORT	124.785	0.00988414	NA	NA
M25391	GOBP_REGULATION_OF_LIPID_LOCALIZATION	14.3637	0.0126331	NA	NA
M25393	GOBP_POSITIVE_REGULATION_OF_LIPID_LOCALIZATION	16.1013	0.0358153	NA	NA
M25402	GOBP_NEUTROPHIL_MIGRATION	31.1962	0.000462584	NA	NA
M25420	GOBP_RESPONSE_TO_CHEMOKINE	27.2258	0.0131507	NA	NA
M29313	GOBP_LIPID_EXPORT_FROM_CELL	40.4707	0.0063517	NA	NA
M34098	GOBP_RESPONSE_TO_ISOQUINOLINE_ALKALOID	38.3953	0.0475803	NA	NA
M34121	GOBP_NEUTROPHIL_CHEMOTAXIS	30.7162	0.00201427	NA	NA
M34137	GOBP_POSITIVE_REGULATION_OF_IMMATURE_T_CELL_PROLIFERATION	199.656	0.00496082	NA	NA
M34236	GOBP_CELLULAR_RESPONSE_TO_MOLECULE_OF_BACTERIAL_ORIGIN	18.7177	0.000462584	NA	NA
M34241	GOBP_GRANULOCYTE_CHEMOTAXIS	29.7106	0.000462584	NA	NA
M34253	GOBP_REGULATION_OF_PEPTIDE_TRANSPORT	13.4902	0.0149057	NA	NA
M3457	GOBP_IMMUNE_SYSTEM_DEVELOPMENT	4.56132	0.0315234	NA	NA
M3458	GOBP_DEFENSE_RESPONSE	5.95303	0.000111515	5.49511	0.0443777
M40318	GOBP_MAPK_CASCADE	5.40027	0.0165416	NA	NA
M40349	GOBP_REGULATION_OF_MITOTIC_NUCLEAR_DIVISION	14.9742	0.0415579	NA	NA
M40402	GOBP_POSITIVE_REGULATION_OF_FEVER_GENERATION	166.38	0.00661111	NA	NA
M40425	GOBP_LOCOMOTION	3.30775	0.0273736	NA	NA
M40427	GOBP_POSITIVE_REGULATION_OF_LOCOMOTION	6.25226	0.0202881	NA	NA
M40454	GOBP_CARBOXYLIC_ACID_TRANSPORT	9.46235	0.0346788	NA	NA
M4046	GOBP_POSITIVE_REGULATION_OF_IMMUNE_SYSTEM_PROCESS	4.86965	0.0489508	NA	NA
M40461	GOBP_POSITIVE_REGULATION_OF_NEUROGENESIS	9.3735	0.0357204	NA	NA
M40583	GOBP_REGULATION_OF_MULTICELLULAR_ORGANISMAL_DEVELOPMENT	4.04343	0.0167959	NA	NA
M42639	GOBP_ION_TRANSPORT	3.69428	0.0258205	NA	NA
M42679	GOBP_PEPTIDE_TRANSPORT	12.115	0.00627265	NA	NA
M42725	GOBP_REGULATION_OF_FEVER_GENERATION	124.785	0.00988414	NA	NA
M42742	GOBP_REGULATION_OF_IMMATURE_T_CELL_PROLIFERATION	110.92	0.0114639	NA	NA
M42761	GOBP_REGULATION_OF_ION_TRANSMEMBRANE_TRANSPORT	7.56271	0.0105868	NA	NA
M42787	GOBP_AMIDE_TRANSPORT	10.62	0.00938823	NA	NA
M42801	GOBP_BIOLOGICAL_PROCESS_INVOLVED_IN_INTERSPECIES_INTERACTION_BETWEEN_ORGANISMS	5.61356	0.000462584	NA	NA
M42802	GOBP_MULTI_ORGANISM_REPRODUCTIVE_PROCESS	5.2959	0.00938823	NA	NA
M42916	GOBP_CELLULAR_RESPONSE_TO_INTERFERON_GAMMA	21.24	0.004803	NA	NA
M42917	GOBP_CELLULAR_RESPONSE_TO_INTERLEUKIN_1	25.2729	0.00315259	NA	NA
M42921	GOBP_CELLULAR_RESPONSE_TO_ENDOGENOUS_STIMULUS	3.96142	0.0184883	NA	NA
M42927	GOBP_PROTEIN_LOCALIZATION_TO_EXTRACELLULAR_REGION	11.844	0.000612936	NA	NA
M42984	GOBP_EXPORT_FROM_CELL	6.26534	0.00202085	7.16039	0.0426864
M43040	GOBP_REGULATION_OF_AMINO_ACID_TRANSMEMBRANE_TRANSPORT	76.7906	0.0183868	NA	NA
M43076	GOBP_POSITIVE_REGULATION_OF_FATTY_ACID_TRANSPORT	49.9139	0.0318929	NA	NA
M4547	GOBP_REGULATION_OF_CELL_DIFFERENTIATION	3.90868	0.0117725	NA	NA
M4615	GOBP_POSITIVE_REGULATION_OF_SECRETION	9.78704	0.0117725	NA	NA
M531	GOBP_REGULATION_OF_SECRETION	5.87222	0.0247863	NA	NA
M6557	GOBP_ACUTE_INFLAMMATORY_RESPONSE	20.7975	0.0222213	NA	NA
M6566	GOBP_NEGATIVE_REGULATION_OF_CELL_POPULATION_PROLIFERATION	5.80394	0.0125398	NA	NA
M6658	GOBP_RESPONSE_TO_ENDOGENOUS_STIMULUS	4.12822	0.00484919	NA	NA
M7398	GOBP_NEGATIVE_REGULATION_OF_RESPONSE_TO_STIMULUS	3.34245	0.0417146	NA	NA
M7769	GOBP_REGULATION_OF_ANATOMICAL_STRUCTURE_MORPHOGENESIS	4.86372	0.0131507	NA	NA
M803	GOBP_LEUKOCYTE_DIFFERENTIATION	6.96473	0.0138773	NA	NA
M898	GOBP_CYTOKINE_MEDIATED_SIGNALING_PATHWAY	8.80833	0.00627265	NA	NA
M9008	GOBP_RESPONSE_TO_XENOBIOTIC_STIMULUS	7.94807	0.0217364	NA	NA
M9266	GOBP_NEGATIVE_REGULATION_OF_CELL_DIFFERENTIATION	5.47502	0.0313872	NA	NA
M9711	GOBP_NERVOUS_SYSTEM_PROCESS	5.14576	0.00522115	NA	NA

## Sheet: 5d
ID	Title	E.miR-92a-1-5p	q.miR-92a-1-5p	E.miR-124-5p	q.miR-124-5p	E.Mut.oligo	q.Mut.oligo
M10048	GOBP_SPINAL_CORD_DEVELOPMENT	7.30981	0.0446003	NA	NA	NA	NA
M10078	GOBP_MITOTIC_CYTOKINESIS	18.7655	1.48441e-06	NA	NA	NA	NA
M10083	GOBP_MORPHOGENESIS_OF_AN_EPITHELIUM	4.18167	0.00141687	NA	NA	NA	NA
M10086	GOBP_MEIOTIC_CHROMOSOME_SEGREGATION	10.3395	0.00487045	NA	NA	NA	NA
M10125	GOBP_CHROMOSOME_ORGANIZATION	5.40132	2.69112e-12	NA	NA	9.67523	0.00031819
M10132	GOBP_ESTABLISHMENT_OF_SPINDLE_ORIENTATION	13.8671	0.0307503	NA	NA	NA	NA
M10149	GOBP_LABYRINTHINE_LAYER_DEVELOPMENT	11.7871	0.0434786	NA	NA	NA	NA
M10168	GOBP_POSITIVE_REGULATION_OF_MITOTIC_NUCLEAR_DIVISION	17.4623	0.00326167	NA	NA	NA	NA
M10180	GOBP_HEMATOPOIETIC_PROGENITOR_CELL_DIFFERENTIATION	8.34483	0.00348983	34.5505	0.00357747	28.9615	0.0336746
M10211	GOBP_ATTACHMENT_OF_SPINDLE_MICROTUBULES_TO_KINETOCHORE	30.5591	4.39864e-07	NA	NA	NA	NA
M10215	GOBP_RESPONSE_TO_NITROGEN_COMPOUND	2.64136	0.0116268	NA	NA	NA	NA
M10259	GOBP_EMBRYO_DEVELOPMENT_ENDING_IN_BIRTH_OR_EGG_HATCHING	4.937	2.96538e-06	NA	NA	NA	NA
M10268	GOBP_EPITHELIUM_DEVELOPMENT	4.0821	5.49318e-07	8.45067	0.00186359	NA	NA
M10305	GOBP_URETER_DEVELOPMENT	29.4677	0.0051187	NA	NA	NA	NA
M10363	GOBP_NEGATIVE_REGULATION_OF_NEURON_DIFFERENTIATION	12.0893	0.00253752	NA	NA	NA	NA
M10365	GOBP_MUSCLE_TISSUE_DEVELOPMENT	5.22287	0.000523028	NA	NA	NA	NA
M10482	GOBP_POSITIVE_REGULATION_OF_ENDOTHELIAL_CELL_DIFFERENTIATION	34.9247	0.0318283	NA	NA	NA	NA
M1049	GOBP_ESTABLISHMENT_OR_MAINTENANCE_OF_CELL_POLARITY	5.28907	0.0119631	NA	NA	NA	NA
M10505	GOBP_COLLAGEN_FIBRIL_ORGANIZATION	10.8387	0.0150435	NA	NA	NA	NA
M10509	GOBP_RESPONSE_TO_ESTRADIOL	7.27597	0.0177151	NA	NA	NA	NA
M10512	GOBP_CARTILAGE_DEVELOPMENT	5.9306	0.0157536	NA	NA	NA	NA
M10536	GOBP_CELL_CHEMOTAXIS	4.82512	0.0178384	NA	NA	NA	NA
M10576	GOBP_HEART_TRABECULA_MORPHOGENESIS	17.4623	0.0180299	NA	NA	NA	NA
M10584	GOBP_SKELETAL_SYSTEM_DEVELOPMENT	3.69791	0.0121411	NA	NA	NA	NA
M10613	GOBP_REGULATION_OF_NUCLEAR_DIVISION	17.744	1.97405e-11	NA	NA	26.3923	0.0417189
M10640	GOBP_RESPONSE_TO_PEPTIDE	3.68923	0.0121411	NA	NA	NA	NA
M10678	GOBP_EPITHELIAL_CELL_DEVELOPMENT	5.12482	0.0281073	NA	NA	NA	NA
M10764	GOBP_RESPONSE_TO_CORTICOSTEROID	5.86422	0.0367415	NA	NA	NA	NA
M10781	GOBP_ANAPHASE_PROMOTING_COMPLEX_DEPENDENT_CATABOLIC_PROCESS	27.7343	0.0059755	NA	NA	NA	NA
M10795	GOBP_MALE_GENITALIA_DEVELOPMENT	NA	NA	102.742	0.0274147	NA	NA
M10835	GOBP_SPINDLE_LOCALIZATION	15.1116	0.000973586	NA	NA	NA	NA
M10907	GOBP_POSITIVE_REGULATION_OF_FIBROBLAST_PROLIFERATION	18.2745	0.000473219	68.0967	0.00559602	NA	NA
M10919	GOBP_CHROMOSOME_LOCALIZATION	17.6806	3.54966e-07	NA	NA	40.9081	0.016053
M10925	GOBP_POSITIVE_REGULATION_OF_NEURON_DIFFERENTIATION	10.0744	0.00537104	NA	NA	NA	NA
M11009	GOBP_SERTOLI_CELL_DEVELOPMENT	28.5747	0.0436506	NA	NA	NA	NA
M11012	GOBP_CELL_CYCLE_PHASE_TRANSITION	7.57799	1.33396e-11	10.2312	0.0220521	NA	NA
M11045	GOBP_TYPE_B_PANCREATIC_CELL_DEVELOPMENT	NA	NA	97.6053	0.0289749	NA	NA
M11049	GOBP_POSITIVE_REGULATION_OF_MITOTIC_CELL_CYCLE	11.1264	6.08993e-05	25.9129	0.0298427	NA	NA
M11070	GOBP_POSITIVE_REGULATION_OF_NOTCH_SIGNALING_PATHWAY	15.3328	0.00511061	NA	NA	NA	NA
M11151	GOBP_POSITIVE_REGULATION_OF_MAPK_CASCADE	4.97103	0.000163632	NA	NA	NA	NA
M11227	GOBP_OSTEOBLAST_DIFFERENTIATION	5.98709	0.00256384	18.5915	0.0153684	NA	NA
M11329	GOBP_REGULATION_OF_TRANSFERASE_ACTIVITY	3.99393	1.34056e-05	NA	NA	NA	NA
M11331	GOBP_CHROMOSOME_SEPARATION	19.4244	2.64463e-09	32.9007	0.0220521	36.7713	0.0202883
M11351	GOBP_NEUROGENESIS	2.53827	0.000924328	NA	NA	NA	NA
M11366	GOBP_EXTRACELLULAR_MATRIX_ASSEMBLY	11.2258	0.0473533	NA	NA	NA	NA
M11393	GOBP_NEURAL_TUBE_DEVELOPMENT	6.41474	0.0116811	NA	NA	NA	NA
M11395	GOBP_REGULATION_OF_INTRACELLULAR_SIGNAL_TRANSDUCTION	2.54169	0.000916255	NA	NA	NA	NA
M11547	GOBP_POSITIVE_REGULATION_OF_ORGANELLE_ORGANIZATION	3.8332	0.00548182	NA	NA	NA	NA
M11553	GOBP_CELLULAR_RESPONSE_TO_ACID_CHEMICAL	8.16421	0.0330907	NA	NA	NA	NA
M11609	GOBP_CELLULAR_RESPONSE_TO_OXYGEN_CONTAINING_COMPOUND	3.16538	0.000297572	NA	NA	NA	NA
M11637	GOBP_CHROMOSOME_CONDENSATION	24.8149	1.51455e-05	NA	NA	NA	NA
M11646	GOBP_MORPHOGENESIS_OF_EMBRYONIC_EPITHELIUM	6.64061	0.0101069	NA	NA	NA	NA
M11663	GOBP_CYTOKINETIC_PROCESS	12.4074	0.038515	NA	NA	NA	NA
M11703	GOBP_ENDOCARDIUM_DEVELOPMENT	28.5747	0.0436506	NA	NA	NA	NA
M11744	GOBP_CELL_DIFFERENTIATION_IN_SPINAL_CORD	15.3328	0.00511061	NA	NA	NA	NA
M11745	GOBP_MITOTIC_G2_M_TRANSITION_CHECKPOINT	17.0827	0.000608978	NA	NA	NA	NA
M11811	GOBP_FOREBRAIN_DEVELOPMENT	3.6129	0.0378449	NA	NA	NA	NA
M11839	GOBP_AMEBOIDAL_TYPE_CELL_MIGRATION	3.76183	0.0184448	NA	NA	NA	NA
M11882	GOBP_RESPONSE_TO_INORGANIC_SUBSTANCE	3.46934	0.0177151	NA	NA	NA	NA
M11915	GOBP_PANCREAS_DEVELOPMENT	9.67145	0.0206394	NA	NA	NA	NA
M11923	GOBP_POSITIVE_REGULATION_OF_CELL_ADHESION	4.37774	0.00405935	NA	NA	NA	NA
M11952	GOBP_NEGATIVE_REGULATION_OF_CELLULAR_COMPONENT_ORGANIZATION	2.98407	0.0190434	NA	NA	NA	NA
M12021	GOBP_REGULATION_OF_CELL_CYCLE_G2_M_PHASE_TRANSITION	14.1445	2.04734e-06	NA	NA	NA	NA
M12054	GOBP_NEURAL_PRECURSOR_CELL_PROLIFERATION	5.77798	0.0381168	NA	NA	NA	NA
M12058	GOBP_REGULATION_OF_EPITHELIAL_CELL_DIFFERENTIATION	6.49426	0.0263106	NA	NA	NA	NA
M12074	GOBP_WOUND_HEALING	NA	NA	11.219	0.0411982	NA	NA
M12087	GOBP_CELL_CELL_ADHESION	2.73141	0.0241731	NA	NA	NA	NA
M12098	GOBP_GLANDULAR_EPITHELIAL_CELL_DEVELOPMENT	NA	NA	75.081	0.0399744	NA	NA
M12099	GOBP_RESPONSE_TO_MAGNESIUM_ION	NA	NA	108.45	0.0270606	NA	NA
M12129	GOBP_POSITIVE_REGULATION_OF_CELL_CYCLE_G2_M_PHASE_TRANSITION	21.6774	0.00149966	NA	NA	NA	NA
M12187	GOBP_DIGESTIVE_SYSTEM_DEVELOPMENT	9.48385	0.000546876	NA	NA	NA	NA
M12191	GOBP_DNA_CONFORMATION_CHANGE	4.65662	0.0112387	NA	NA	NA	NA
M12216	GOBP_EMBRYONIC_PLACENTA_DEVELOPMENT	8.27163	0.0318283	NA	NA	NA	NA
M12261	GOBP_POSITIVE_REGULATION_OF_BMP_SIGNALING_PATHWAY	14.2874	0.0286085	59.1547	0.048699	NA	NA
M12283	GOBP_POSITIVE_REGULATION_OF_CATALYTIC_ACTIVITY	3.18785	0.000275088	NA	NA	NA	NA
M12326	GOBP_ANIMAL_ORGAN_MORPHOGENESIS	3.46009	0.000160607	6.786	0.0273322	NA	NA
M12427	GOBP_LEYDIG_CELL_DIFFERENTIATION	34.9247	0.0318283	216.901	0.0119582	NA	NA
M12435	GOBP_MITOTIC_SPINDLE_ASSEMBLY	18.2216	1.81323e-06	NA	NA	47.4297	0.0117727
M12495	GOBP_POSITIVE_REGULATION_OF_MOLECULAR_FUNCTION	2.6075	0.00133963	NA	NA	NA	NA
M12544	GOBP_IN_UTERO_EMBRYONIC_DEVELOPMENT	5.38838	0.000175228	NA	NA	NA	NA
M12556	GOBP_MESENCHYMAL_CELL_DIFFERENTIATION	5.90276	0.00281657	NA	NA	NA	NA
M12565	GOBP_ORGANELLE_FISSION	11.0476	6.26396e-21	11.0664	0.0173223	17.3156	9.07288e-05
M12568	GOBP_NOSE_DEVELOPMENT	26.1935	0.0492579	NA	NA	NA	NA
M12572	GOBP_MUSCLE_STRUCTURE_DEVELOPMENT	3.82602	0.00162362	NA	NA	NA	NA
M12573	GOBP_NEGATIVE_REGULATION_OF_CELL_CYCLE_PROCESS	8.3343	2.53084e-07	NA	NA	NA	NA
M12594	GOBP_CELLULAR_RESPONSE_TO_OXYGEN_LEVELS	6.59417	0.0103567	NA	NA	NA	NA
M12601	GOBP_CELLULAR_RESPONSE_TO_HORMONE_STIMULUS	3.12447	0.0318283	NA	NA	NA	NA
M12643	GOBP_PROTEIN_LOCALIZATION_TO_CHROMOSOME_CENTROMERIC_REGION	18.8593	0.0152962	NA	NA	87.2706	0.0498394
M12682	GOBP_REGULATION_OF_CHROMOSOME_SEGREGATION	21.0826	1.21433e-09	NA	NA	NA	NA
M12703	GOBP_CELLULAR_HORMONE_METABOLIC_PROCESS	7.30981	0.0446003	NA	NA	NA	NA
M12709	GOBP_CYTOKINESIS	10.408	5.66209e-06	19.3918	0.0463308	NA	NA
M12739	GOBP_REGULATION_OF_NEURON_DIFFERENTIATION	7.35256	0.000735615	NA	NA	NA	NA
M12767	GOBP_POSITIVE_REGULATION_OF_CELL_DIVISION	13.8671	0.000313927	NA	NA	NA	NA
M12778	GOBP_REPRODUCTIVE_SYSTEM_DEVELOPMENT	5.96275	1.16335e-05	13.2256	0.0107369	NA	NA
M12780	GOBP_REGULATION_OF_SPINDLE_ORGANIZATION	18.7096	0.000430661	NA	NA	NA	NA
M12815	GOBP_NEGATIVE_REGULATION_OF_GLIAL_CELL_PROLIFERATION	26.1935	0.0492579	NA	NA	NA	NA
M12829	GOBP_NEGATIVE_REGULATION_OF_CELL_CYCLE	7.99921	8.92322e-09	NA	NA	NA	NA
M12865	GOBP_REGULATION_OF_TRANSMEMBRANE_RECEPTOR_PROTEIN_SERINE_THREONINE_KINASE_SIGNALING_PATHWAY	5.00058	0.0152962	NA	NA	NA	NA
M12903	GOBP_RESPONSE_TO_OXYGEN_LEVELS	3.8466	0.0471369	NA	NA	NA	NA
M12912	GOBP_POSITIVE_REGULATION_OF_CELL_DIFFERENTIATION	3.23821	0.00256384	NA	NA	NA	NA
M12940	GOBP_POSITIVE_REGULATION_OF_PHOSPHORUS_METABOLIC_PROCESS	3.8074	9.27149e-05	9.19565	0.00357747	NA	NA
M12965	GOBP_TRABECULA_MORPHOGENESIS	11.4996	0.0451018	NA	NA	NA	NA
M12997	GOBP_HEART_MORPHOGENESIS	4.44795	0.0471369	NA	NA	NA	NA
M13054	GOBP_REGULATION_OF_CELLULAR_LOCALIZATION	2.5977	0.0456335	NA	NA	NA	NA
M13074	GOBP_PROTEIN_KINASE_B_SIGNALING	5.61289	0.0195199	NA	NA	NA	NA
M13075	GOBP_SOMITOGENESIS	11.4299	0.0125638	NA	NA	NA	NA
M13139	GOBP_MORPHOGENESIS_OF_AN_EPITHELIAL_SHEET	11.8612	0.0116811	NA	NA	NA	NA
M13145	GOBP_SISTER_CHROMATID_COHESION	17.4623	0.000101116	NA	NA	NA	NA
M13155	GOBP_PROTEIN_LOCALIZATION_TO_CHROMOSOME	8.54136	0.010265	NA	NA	NA	NA
M13170	GOBP_REGULATION_OF_CELL_CYCLE	6.72347	4.60307e-20	7.30735	0.00963555	7.00031	0.0305737
M13216	GOBP_DIGESTIVE_TRACT_MORPHOGENESIS	11.2258	0.0473533	NA	NA	NA	NA
M13260	GOBP_APPENDAGE_DEVELOPMENT	5.30949	0.0495248	NA	NA	NA	NA
M13300	GOBP_RESPONSE_TO_ORGANIC_CYCLIC_COMPOUND	2.70608	0.0259666	NA	NA	NA	NA
M13328	GOBP_MITOTIC_NUCLEAR_DIVISION	16.4537	3.89218e-24	NA	NA	19.691	0.00209372
M13340	GOBP_POSITIVE_REGULATION_OF_CELL_CYCLE_PROCESS	12.1477	9.23837e-11	18.8609	0.0153249	NA	NA
M13352	GOBP_GLOMERULUS_DEVELOPMENT	10.1394	0.0180299	NA	NA	NA	NA
M13366	GOBP_MULTICELLULAR_ORGANISM_GROWTH	5.90831	0.0357546	NA	NA	NA	NA
M13374	GOBP_POSITIVE_REGULATION_OF_NEURAL_PRECURSOR_CELL_PROLIFERATION	13.0968	0.00861403	NA	NA	NA	NA
M13382	GOBP_MITOTIC_G2_DNA_DAMAGE_CHECKPOINT_SIGNALING	17.9613	0.00294553	NA	NA	NA	NA
M13390	GOBP_REGULATION_OF_CYTOKINESIS	12.4074	0.000527007	NA	NA	NA	NA
M13401	GOBP_EXOCRINE_SYSTEM_DEVELOPMENT	10.9647	0.0495248	NA	NA	NA	NA
M13413	GOBP_CELL_CYCLE_G1_S_PHASE_TRANSITION	5.87518	0.00289443	NA	NA	NA	NA
M13415	GOBP_BLOOD_VESSEL_MORPHOGENESIS	4.11262	0.000480508	NA	NA	NA	NA
M13473	GOBP_FACE_DEVELOPMENT	10.9647	0.0495248	NA	NA	NA	NA
M13487	GOBP_RAS_PROTEIN_SIGNAL_TRANSDUCTION	3.80996	0.0294907	NA	NA	NA	NA
M13495	GOBP_POSITIVE_REGULATION_OF_TRANSFERASE_ACTIVITY	5.00912	1.39454e-05	9.72164	0.0257241	NA	NA
M13508	GOBP_NEGATIVE_REGULATION_OF_MITOTIC_CELL_CYCLE	10.7856	1.0153e-08	NA	NA	NA	NA
M13553	GOBP_POSITIVE_REGULATION_OF_CYTOKINESIS	26.1935	0.000102236	65.0702	0.0445998	NA	NA
M13558	GOBP_RESPONSE_TO_OXYGEN_CONTAINING_COMPOUND	2.88899	0.000101116	NA	NA	NA	NA
M13563	GOBP_SEGMENTATION	7.30981	0.0446003	NA	NA	NA	NA
M13573	GOBP_RESPONSE_TO_UV	5.69424	0.0404117	21.2185	0.0411982	NA	NA
M13612	GOBP_MEIOTIC_CHROMOSOME_SEPARATION	21.431	0.0116811	NA	NA	NA	NA
M13632	GOBP_MYOBLAST_DIFFERENTIATION	8.85414	0.0269099	NA	NA	NA	NA
M13633	GOBP_REGULATION_OF_CELL_DIVISION	8.16421	0.000409817	NA	NA	NA	NA
M13636	GOBP_CELLULAR_RESPONSE_TO_DNA_DAMAGE_STIMULUS	2.66722	0.0285686	NA	NA	NA	NA
M13708	GOBP_ORGANELLE_ASSEMBLY	2.57943	0.0262097	NA	NA	7.67326	0.0203429
M13712	GOBP_MITOTIC_DNA_INTEGRITY_CHECKPOINT_SIGNALING	11.6416	0.000702488	NA	NA	NA	NA
M13802	GOBP_NEGATIVE_REGULATION_OF_CHROMOSOME_ORGANIZATION	12.7922	0.000104188	NA	NA	NA	NA
M13833	GOBP_POSITIVE_REGULATION_OF_CELL_DEATH	3.74937	0.00358738	NA	NA	NA	NA
M13865	GOBP_REGULATION_OF_ATTACHMENT_OF_SPINDLE_MICROTUBULES_TO_KINETOCHORE	60.4465	1.70942e-06	NA	NA	NA	NA
M13892	GOBP_DNA_BIOSYNTHETIC_PROCESS	5.15282	0.0275051	NA	NA	NA	NA
M13898	GOBP_NEGATIVE_REGULATION_OF_CELL_DEATH	2.66697	0.020188	NA	NA	NA	NA
M13901	GOBP_RESPONSE_TO_STEROID_HORMONE	4.39611	0.0147307	NA	NA	NA	NA
M13902	GOBP_REGULATION_OF_ERYTHROCYTE_DIFFERENTIATION	11.2258	0.0473533	NA	NA	NA	NA
M13915	GOBP_APOPTOTIC_PROCESS_INVOLVED_IN_DEVELOPMENT	13.4709	0.0319967	NA	NA	NA	NA
M1396	GOBP_MITOTIC_CELL_CYCLE	9.25611	1.01512e-30	9.58088	0.0010104	10.708	0.00020212
M13973	GOBP_POSITIVE_REGULATION_OF_CARTILAGE_DEVELOPMENT	16.8387	0.019677	69.718	0.0411982	NA	NA
M13987	GOBP_RESPONSE_TO_HORMONE	3.27419	0.00233004	NA	NA	NA	NA
M13993	GOBP_CARDIAC_MUSCLE_TISSUE_DEVELOPMENT	6.04465	0.00612373	NA	NA	NA	NA
M14001	GOBP_REGULATION_OF_NOTCH_SIGNALING_PATHWAY	10.8387	0.000973586	NA	NA	NA	NA
M14037	GOBP_RESPONSE_TO_LIPID	3.07728	0.00665931	NA	NA	NA	NA
M14052	GOBP_CELL_CYCLE_G2_M_PHASE_TRANSITION	13.9938	2.43571e-09	20.0559	0.0445998	NA	NA
M14159	GOBP_RESPONSE_TO_ABIOTIC_STIMULUS	2.77439	0.00489605	NA	NA	NA	NA
M14184	GOBP_DNA_SYNTHESIS_INVOLVED_IN_DNA_REPAIR	14.2874	0.0286085	NA	NA	NA	NA
M14185	GOBP_COLUMNAR_CUBOIDAL_EPITHELIAL_CELL_DIFFERENTIATION	8.98063	0.0259666	NA	NA	NA	NA
M14199	GOBP_OSSIFICATION	3.91814	0.0150435	10.815	0.044925	NA	NA
M14232	GOBP_POSITIVE_REGULATION_OF_INTRACELLULAR_SIGNAL_TRANSDUCTION	3.18823	0.00107259	NA	NA	NA	NA
M14241	GOBP_RESPONSE_TO_BMP	6.6877	0.0097734	20.7671	0.0411982	NA	NA
M14257	GOBP_HEAD_DEVELOPMENT	2.57641	0.0478236	NA	NA	NA	NA
M14258	GOBP_REGULATION_OF_HEMATOPOIETIC_PROGENITOR_CELL_DIFFERENTIATION	14.7338	0.0269099	61.0033	0.0469344	NA	NA
M14305	GOBP_ENTEROENDOCRINE_CELL_DIFFERENTIATION	NA	NA	78.0842	0.0375373	NA	NA
M14322	GOBP_VASCULOGENESIS	8.98063	0.0259666	NA	NA	NA	NA
M14377	GOBP_TUBE_FORMATION	5.49514	0.0446003	NA	NA	NA	NA
M14392	GOBP_REGULATION_OF_OSTEOBLAST_DIFFERENTIATION	6.65937	0.0241356	33.0865	0.00357747	NA	NA
M14458	GOBP_SEX_DIFFERENTIATION	5.44281	0.00461921	16.9013	0.0193827	NA	NA
M14479	GOBP_NEGATIVE_REGULATION_OF_CELL_CYCLE_G2_M_PHASE_TRANSITION	15.7161	0.000164186	NA	NA	NA	NA
M14538	GOBP_CARDIOCYTE_DIFFERENTIATION	6.77418	0.0224988	NA	NA	NA	NA
M14540	GOBP_RESPONSE_TO_GROWTH_FACTOR	4.42341	2.84148e-05	NA	NA	NA	NA
M14554	GOBP_NEGATIVE_REGULATION_OF_CELL_CYCLE_PHASE_TRANSITION	8.41934	2.71771e-06	NA	NA	NA	NA
M14598	GOBP_RENAL_SYSTEM_VASCULATURE_DEVELOPMENT	23.2831	0.00116076	72.3002	0.0411982	NA	NA
M14613	GOBP_ENTERIC_NERVOUS_SYSTEM_DEVELOPMENT	31.4322	0.0378449	NA	NA	NA	NA
M14634	GOBP_SPINAL_CORD_ASSOCIATION_NEURON_DIFFERENTIATION	34.9247	0.0318283	NA	NA	NA	NA
M14753	GOBP_NEGATIVE_REGULATION_OF_DEVELOPMENTAL_PROCESS	3.17711	0.00307341	NA	NA	NA	NA
M14832	GOBP_SIGNAL_TRANSDUCTION_IN_RESPONSE_TO_DNA_DAMAGE	5.6465	0.0190434	NA	NA	NA	NA
M14836	GOBP_RESPONSE_TO_VITAMIN	13.8671	0.000313927	NA	NA	NA	NA
M14876	GOBP_UROGENITAL_SYSTEM_DEVELOPMENT	4.46198	0.00709701	12.3161	0.0353365	NA	NA
M14894	GOBP_CELL_CYCLE_CHECKPOINT_SIGNALING	9.64178	1.11119e-05	NA	NA	NA	NA
M14904	GOBP_DEVELOPMENTAL_PROCESS_INVOLVED_IN_REPRODUCTION	2.87239	0.0117871	NA	NA	NA	NA
M14915	GOBP_REGULATION_OF_CYCLIN_DEPENDENT_PROTEIN_KINASE_ACTIVITY	10.7155	0.00100888	NA	NA	NA	NA
M14917	GOBP_REGULATION_OF_CELL_DEATH	2.71171	0.000567864	NA	NA	NA	NA
M14932	GOBP_MESENCHYME_DEVELOPMENT	6.80619	6.37244e-05	NA	NA	NA	NA
M14935	GOBP_GLIAL_CELL_FATE_COMMITMENT	42.8621	0.0017874	NA	NA	NA	NA
M14993	GOBP_MEIOTIC_CELL_CYCLE_PROCESS	5.74979	0.0177151	NA	NA	NA	NA
M14998	GOBP_SPINDLE_ASSEMBLY	12.1935	6.90957e-06	NA	NA	28.2125	0.0352891
M15014	GOBP_CONNECTIVE_TISSUE_DEVELOPMENT	6.40022	0.000673566	NA	NA	NA	NA
M15038	GOBP_AUTONOMIC_NERVOUS_SYSTEM_DEVELOPMENT	13.0968	0.0342396	NA	NA	NA	NA
M15050	GOBP_RESPONSE_TO_RETINOIC_ACID	8.27163	0.0116811	NA	NA	NA	NA
M15083	GOBP_NEGATIVE_REGULATION_OF_NUCLEAR_DIVISION	18.4895	7.67892e-05	NA	NA	NA	NA
M15089	GOBP_POSITIVE_REGULATION_OF_LIPID_METABOLIC_PROCESS	NA	NA	23.4253	0.0353365	NA	NA
M15095	GOBP_RESPIRATORY_SYSTEM_DEVELOPMENT	6.18049	0.00548182	NA	NA	NA	NA
M15134	GOBP_EMBRYO_DEVELOPMENT	4.03408	6.77522e-07	NA	NA	NA	NA
M15144	GOBP_POSITIVE_REGULATION_OF_ERK1_AND_ERK2_CASCADE	6.47134	0.00433145	NA	NA	NA	NA
M15166	GOBP_REGULATION_OF_CHROMOSOME_ORGANIZATION	9.11078	1.23537e-06	NA	NA	NA	NA
M15186	GOBP_ENDOCRINE_SYSTEM_DEVELOPMENT	9.06698	0.00236041	28.1554	0.0270606	NA	NA
M15201	GOBP_MATURE_B_CELL_DIFFERENTIATION	18.134	0.0167304	NA	NA	NA	NA
M15213	GOBP_POSITIVE_REGULATION_OF_OSTEOBLAST_PROLIFERATION	31.4322	0.0378449	NA	NA	NA	NA
M15223	GOBP_SENSORY_ORGAN_DEVELOPMENT	4.86065	4.49379e-05	NA	NA	NA	NA
M15257	GOBP_REGULATION_OF_SPINDLE_ASSEMBLY	16.258	0.0213224	NA	NA	NA	NA
M15263	GOBP_OLIGODENDROCYTE_DEVELOPMENT	12.0893	0.0408833	NA	NA	NA	NA
M15304	GOBP_STEM_CELL_DIFFERENTIATION	6.75961	0.00118944	NA	NA	NA	NA
M15345	GOBP_NEURON_FATE_COMMITMENT	15.7161	0.000846581	NA	NA	NA	NA
M15365	GOBP_APOPTOTIC_PROCESS_INVOLVED_IN_MORPHOGENESIS	21.431	0.0116811	NA	NA	NA	NA
M15366	GOBP_GLIAL_CELL_DIFFERENTIATION	7.03706	0.00036692	NA	NA	NA	NA
M15372	GOBP_REGULATION_OF_CELL_CYCLE_PHASE_TRANSITION	7.44217	2.59818e-08	NA	NA	NA	NA
M15406	GOBP_POSITIVE_REGULATION_OF_DEVELOPMENTAL_PROCESS	3.11771	0.00013106	NA	NA	NA	NA
M15437	GOBP_EPITHELIAL_CELL_PROLIFERATION	6.0091	2.72027e-05	11.483	0.0411982	NA	NA
M15441	GOBP_POSITIVE_REGULATION_OF_NUCLEAR_DIVISION	12.8295	0.00920664	NA	NA	NA	NA
M15496	GOBP_CELL_FATE_SPECIFICATION	9.67145	0.0206394	NA	NA	NA	NA
M15511	GOBP_REGULATION_OF_CELLULAR_COMPONENT_MOVEMENT	2.66978	0.0145404	NA	NA	NA	NA
M15526	GOBP_PLACENTA_DEVELOPMENT	6.28644	0.0291908	NA	NA	NA	NA
M15624	GOBP_REGULATION_OF_PROTEIN_SERINE_THREONINE_KINASE_ACTIVITY	4.28621	0.00916416	NA	NA	NA	NA
M15640	GOBP_CELL_SUBSTRATE_ADHESION	3.82154	0.0291077	NA	NA	NA	NA
M15683	GOBP_CARDIAC_SEPTUM_MORPHOGENESIS	10.3056	0.0172959	NA	NA	NA	NA
M15755	GOBP_REGULATION_OF_UBIQUITIN_PROTEIN_LIGASE_ACTIVITY	19.6451	0.0139508	NA	NA	NA	NA
M15760	GOBP_REGULATION_OF_CELL_CYCLE_PROCESS	8.13354	3.26551e-17	NA	NA	NA	NA
M15768	GOBP_OLIGODENDROCYTE_DIFFERENTIATION	12.361	0.000124743	NA	NA	NA	NA
M15825	GOBP_ESTABLISHMENT_OF_MITOTIC_SPINDLE_LOCALIZATION	23.1119	0.000169278	NA	NA	NA	NA
M15840	GOBP_REPRODUCTION	3.2942	2.08495e-05	NA	NA	NA	NA
M15872	GOBP_NEPHRON_DEVELOPMENT	5.86422	0.0367415	NA	NA	NA	NA
M15894	GOBP_GENITALIA_DEVELOPMENT	12.0893	0.0408833	NA	NA	NA	NA
M15939	GOBP_VENTRICULAR_TRABECULA_MYOCARDIUM_MORPHOGENESIS	26.1935	0.0492579	NA	NA	NA	NA
M15945	GOBP_CELL_FATE_COMMITMENT	7.14368	0.000329744	NA	NA	NA	NA
M15950	GOBP_RESPONSE_TO_NUTRIENT	8.94412	0.000735615	NA	NA	NA	NA
M15951	GOBP_ORGANELLE_LOCALIZATION	4.72428	6.27157e-05	NA	NA	NA	NA
M15989	GOBP_REGULATION_OF_CYTOSKELETON_ORGANIZATION	3.55714	0.00947049	NA	NA	NA	NA
M16011	GOBP_PROTEIN_AUTOPHOSPHORYLATION	NA	NA	NA	NA	20.6802	0.0117964
M16014	GOBP_REGULATION_OF_GLIOGENESIS	7.22579	0.0461583	NA	NA	NA	NA
M16040	GOBP_HISTONE_PHOSPHORYLATION	11.2258	0.0473533	NA	NA	NA	NA
M16041	GOBP_POSITIVE_REGULATION_OF_TRANSMEMBRANE_RECEPTOR_PROTEIN_SERINE_THREONINE_KINASE_SIGNALING_PATHWAY	9.6221	0.00172888	29.8792	0.0261884	NA	NA
M16087	GOBP_SOMITE_DEVELOPMENT	8.73117	0.0279931	NA	NA	NA	NA
M16103	GOBP_TISSUE_MORPHOGENESIS	4.39816	0.000124743	NA	NA	NA	NA
M16126	GOBP_REGULATION_OF_NEURAL_PRECURSOR_CELL_PROLIFERATION	7.85805	0.0373459	NA	NA	NA	NA
M16144	GOBP_POSITIVE_REGULATION_OF_CELL_SUBSTRATE_ADHESION	NA	NA	26.6196	0.0289749	NA	NA
M16148	GOBP_DNA_REPLICATION	4.05951	0.0378449	NA	NA	NA	NA
M16151	GOBP_AORTA_MORPHOGENESIS	16.8387	0.019677	NA	NA	NA	NA
M16163	GOBP_EMBRYONIC_ORGAN_DEVELOPMENT	5.09711	0.000297572	10.5519	0.0467771	NA	NA
M16165	GOBP_POSITIVE_REGULATION_OF_ORGAN_GROWTH	13.8671	0.0307503	NA	NA	NA	NA
M16215	GOBP_DNA_PACKAGING	5.38838	0.0228537	NA	NA	NA	NA
M16234	GOBP_NEGATIVE_REGULATION_OF_ORGANELLE_ORGANIZATION	4.29924	0.00900255	NA	NA	NA	NA
M16281	GOBP_POSITIVE_REGULATION_OF_CELL_CYCLE_PHASE_TRANSITION	13.6005	2.79341e-06	28.1554	0.0270606	NA	NA
M16315	GOBP_CENTROMERE_COMPLEX_ASSEMBLY	15.2091	0.0251277	62.9711	0.0457658	NA	NA
M16319	GOBP_KINETOCHORE_ORGANIZATION	20.4993	0.0123614	84.8741	0.0352169	94.8593	0.0432787
M16332	GOBP_POSITIVE_REGULATION_OF_CYCLIN_DEPENDENT_PROTEIN_KINASE_ACTIVITY	14.2874	0.0286085	59.1547	0.048699	NA	NA
M16343	GOBP_POSITIVE_REGULATION_OF_PATHWAY_RESTRICTED_SMAD_PROTEIN_PHOSPHORYLATION	12.0893	0.0408833	NA	NA	NA	NA
M16357	GOBP_DNA_INTEGRITY_CHECKPOINT_SIGNALING	7.99124	0.00433145	NA	NA	NA	NA
M16371	GOBP_REGULATION_OF_PHOSPHORUS_METABOLIC_PROCESS	2.7922	0.000851685	6.60611	0.00559602	NA	NA
M16418	GOBP_POSITIVE_REGULATION_OF_CHROMOSOME_SEGREGATION	36.2679	0.00289989	NA	NA	NA	NA
M16442	GOBP_CIRCULATORY_SYSTEM_DEVELOPMENT	3.42719	6.36975e-05	6.08132	0.0375373	NA	NA
M16443	GOBP_CELLULAR_RESPONSE_TO_VASCULAR_ENDOTHELIAL_GROWTH_FACTOR_STIMULUS	10.8387	0.0150435	NA	NA	NA	NA
M16446	GOBP_EMBRYONIC_CAMERA_TYPE_EYE_DEVELOPMENT	13.0968	0.0342396	NA	NA	NA	NA
M16456	GOBP_EMBRYONIC_PLACENTA_MORPHOGENESIS	27.3324	0.000691837	NA	NA	NA	NA
M16534	GOBP_BIOLOGICAL_ADHESION	3.05662	6.91691e-05	NA	NA	NA	NA
M16535	GOBP_CORTICAL_CYTOSKELETON_ORGANIZATION	10.4774	0.0167304	NA	NA	NA	NA
M16602	GOBP_NEURAL_CREST_CELL_DIFFERENTIATION	7.48386	0.0426021	NA	NA	NA	NA
M16655	GOBP_RESPONSE_TO_IRON_ION	NA	NA	69.718	0.0411982	NA	NA
M16660	GOBP_NUCLEAR_CHROMOSOME_SEGREGATION	15.9617	4.02729e-21	15.2508	0.0255431	25.5676	9.07288e-05
M16677	GOBP_ERK1_AND_ERK2_CASCADE	7.11673	1.4181e-05	14.7329	0.0261884	NA	NA
M16704	GOBP_METAPHASE_PLATE_CONGRESSION	19.3429	1.20736e-06	NA	NA	NA	NA
M16772	GOBP_MALE_SEX_DIFFERENTIATION	5.82078	0.037746	21.6901	0.0411982	NA	NA
M16780	GOBP_MITOTIC_CHROMOSOME_CONDENSATION	33.0865	0.00036692	NA	NA	NA	NA
M16783	GOBP_REGULATION_OF_EPITHELIAL_TO_MESENCHYMAL_TRANSITION	7.30981	0.0446003	NA	NA	NA	NA
M16813	GOBP_DEVELOPMENT_OF_PRIMARY_SEXUAL_CHARACTERISTICS	4.96298	0.0318283	NA	NA	NA	NA
M16833	GOBP_CARDIAC_CELL_DEVELOPMENT	9.82256	0.0197363	NA	NA	NA	NA
M16874	GOBP_REGULATION_OF_CELL_SHAPE	5.53384	0.043834	NA	NA	NA	NA
M16883	GOBP_POSITIVE_REGULATION_OF_GLIOGENESIS	10.655	0.0157536	NA	NA	NA	NA
M16898	GOBP_CYTOSKELETON_DEPENDENT_CYTOKINESIS	15.7161	9.37956e-07	NA	NA	36.3627	0.0202883
M16936	GOBP_GLANDULAR_EPITHELIAL_CELL_DIFFERENTIATION	14.9677	0.00548182	NA	NA	NA	NA
M16970	GOBP_REGULATION_OF_STEM_CELL_DIFFERENTIATION	11.6416	0.0121411	NA	NA	NA	NA
M17093	GOBP_MEIOTIC_CELL_CYCLE	5.26377	0.0121411	NA	NA	NA	NA
M17126	GOBP_POSITIVE_REGULATION_OF_MULTICELLULAR_ORGANISMAL_PROCESS	2.52201	0.00620444	NA	NA	NA	NA
M1727	GOBP_CELL_DIVISION	9.89125	4.42757e-23	10.2383	0.00772804	11.4428	0.00371585
M17705	GOBP_POSITIVE_REGULATION_OF_CELL_CYCLE	10.1032	6.78767e-11	13.9436	0.0274147	NA	NA
M1774	GOBP_POSITIVE_REGULATION_OF_PROTEIN_METABOLIC_PROCESS	2.5744	0.00237702	NA	NA	NA	NA
M17773	GOBP_CELL_CYCLE_PROCESS	7.55439	5.34476e-29	8.27943	0.000950951	10.2816	3.07301e-05
M17815	GOBP_DNA_METABOLIC_PROCESS	2.8679	0.00805106	NA	NA	NA	NA
M17904	GOBP_REGULATION_OF_PROTEIN_MODIFICATION_PROCESS	2.70967	0.000570476	5.12172	0.0336821	NA	NA
M18144	GOBP_EMBRYONIC_MORPHOGENESIS	4.36558	0.000279033	NA	NA	NA	NA
M18229	GOBP_DNA_REPAIR	3.14952	0.0311926	NA	NA	NA	NA
M18329	GOBP_TUBE_MORPHOGENESIS	3.75185	0.000106978	NA	NA	NA	NA
M18881	GOBP_SPINDLE_ORGANIZATION	12.0893	2.63193e-09	NA	NA	23.9754	0.00778894
M19030	GOBP_REGULATION_OF_MITOTIC_CELL_CYCLE	9.00206	8.80802e-14	NA	NA	NA	NA
M19329	GOBP_PEPTIDYL_TYROSINE_MODIFICATION	NA	NA	18.7103	0.000950951	NA	NA
M19628	GOBP_CHROMOSOME_SEGREGATION	13.5138	2.97998e-20	12.4338	0.0352605	20.8449	0.00020212
M2173	GOBP_GLAND_DEVELOPMENT	4.29402	0.00463292	NA	NA	NA	NA
M22135	GOBP_NEGATIVE_REGULATION_OF_TRANSCRIPTION_BY_RNA_POLYMERASE_II	3.8332	8.51486e-05	NA	NA	NA	NA
M22234	GOBP_MARGINAL_ZONE_B_CELL_DIFFERENTIATION	34.9247	0.0318283	NA	NA	NA	NA
M2227	GOBP_POSITIVE_REGULATION_OF_CELL_POPULATION_PROLIFERATION	5.25974	1.92808e-09	9.14641	0.00357747	NA	NA
M22349	GOBP_PERICARDIUM_MORPHOGENESIS	44.9031	0.0213551	NA	NA	NA	NA
M22504	GOBP_MITOTIC_METAPHASE_PLATE_CONGRESSION	14.8265	0.00104355	NA	NA	NA	NA
M22508	GOBP_FEMALE_MEIOTIC_NUCLEAR_DIVISION	18.134	0.0167304	NA	NA	NA	NA
M2261	GOBP_MICROTUBULE_CYTOSKELETON_ORGANIZATION	6.13702	7.36874e-10	NA	NA	11.1126	0.00413562
M22743	GOBP_REGULATION_OF_SOMITOGENESIS	78.5805	0.00846658	NA	NA	NA	NA
M22822	GOBP_FEMALE_MEIOSIS_CHROMOSOME_SEGREGATION	62.8644	0.0121411	NA	NA	NA	NA
M22941	GOBP_POSITIVE_REGULATION_OF_SIGNALING	2.59949	0.000681779	NA	NA	NA	NA
M22972	GOBP_POSITIVE_REGULATION_OF_BONE_MINERALIZATION	12.0893	0.0408833	NA	NA	NA	NA
M23002	GOBP_ANIMAL_ORGAN_REGENERATION	11.6416	0.0121411	NA	NA	NA	NA
M23203	GOBP_MITOTIC_DNA_REPLICATION_CHECKPOINT_SIGNALING	34.9247	0.0318283	NA	NA	NA	NA
M23213	GOBP_POSITIVE_REGULATION_OF_MAMMARY_GLAND_EPITHELIAL_CELL_PROLIFERATION	52.387	0.0167304	NA	NA	NA	NA
M23312	GOBP_APPENDAGE_MORPHOGENESIS	6.49426	0.0263106	NA	NA	NA	NA
M23384	GOBP_NATURAL_KILLER_CELL_CHEMOTAXIS	44.9031	0.0213551	NA	NA	NA	NA
M23387	GOBP_ENDOTHELIAL_CELL_CHEMOTAXIS	18.8593	0.0152962	NA	NA	NA	NA
M23605	GOBP_RESPONSE_TO_PEPTIDE_HORMONE	4.09985	0.0117777	NA	NA	NA	NA
M23660	GOBP_METAPHASE_ANAPHASE_TRANSITION_OF_CELL_CYCLE	22.8137	3.97034e-08	NA	NA	NA	NA
M23761	GOBP_NEGATIVE_REGULATION_OF_NUCLEOBASE_CONTAINING_COMPOUND_METABOLIC_PROCESS	2.72309	0.00113694	NA	NA	NA	NA
M23765	GOBP_POSITIVE_REGULATION_OF_TRANSCRIPTION_BY_RNA_POLYMERASE_II	2.38364	0.0340491	NA	NA	NA	NA
M23787	GOBP_REGULATION_OF_PHOTORECEPTOR_CELL_DIFFERENTIATION	44.9031	0.0213551	NA	NA	NA	NA
M23833	GOBP_FIBROBLAST_PROLIFERATION	12.7428	0.000473219	39.5697	0.0154341	NA	NA
M23842	GOBP_EOSINOPHIL_CHEMOTAXIS	26.1935	0.0492579	NA	NA	NA	NA
M23896	GOBP_SENSORY_SYSTEM_DEVELOPMENT	5.0255	0.00069063	NA	NA	NA	NA
M23967	GOBP_SPINDLE_ELONGATION	58.9354	0.000735615	NA	NA	272.721	0.00845012
M23975	GOBP_SPINDLE_MIDZONE_ASSEMBLY	47.1483	0.00135348	NA	NA	218.176	0.0117964
M23985	GOBP_KINETOCHORE_ASSEMBLY	26.1935	0.00700077	108.45	0.0270606	121.209	0.0305737
M23993	GOBP_REGULATION_OF_UBIQUITIN_PROTEIN_TRANSFERASE_ACTIVITY	11.8612	0.0116811	NA	NA	NA	NA
M23994	GOBP_POSITIVE_REGULATION_OF_UBIQUITIN_PROTEIN_TRANSFERASE_ACTIVITY	16.258	0.0213224	NA	NA	NA	NA
M24021	GOBP_ESTABLISHMENT_OF_ORGANELLE_LOCALIZATION	5.83622	1.4181e-05	NA	NA	NA	NA
M24058	GOBP_POSITIVE_REGULATION_OF_ATTACHMENT_OF_SPINDLE_MICROTUBULES_TO_KINETOCHORE	52.387	0.0167304	NA	NA	NA	NA
M24208	GOBP_CHORIO_ALLANTOIC_FUSION	67.3547	0.000523028	NA	NA	NA	NA
M24209	GOBP_LABYRINTHINE_LAYER_MORPHOGENESIS	24.8149	0.00805106	NA	NA	NA	NA
M24547	GOBP_GLOMERULAR_MESANGIUM_DEVELOPMENT	31.4322	0.00433145	NA	NA	NA	NA
M24551	GOBP_MESANGIAL_CELL_DEVELOPMENT	52.387	0.0167304	NA	NA	NA	NA
M24623	GOBP_PROTEIN_LOCALIZATION_TO_CELL_CORTEX	28.5747	0.0436506	NA	NA	NA	NA
M24683	GOBP_REGULATION_OF_METAPHASE_PLATE_CONGRESSION	39.2903	0.0269874	NA	NA	NA	NA
M24772	GOBP_SUPRAMOLECULAR_FIBER_ORGANIZATION	2.7372	0.0330907	NA	NA	NA	NA
M2497	GOBP_MICROTUBULE_ORGANIZING_CENTER_ORGANIZATION	5.57309	0.0434786	NA	NA	NA	NA
M25056	GOBP_NEGATIVE_REGULATION_OF_METAPHASE_ANAPHASE_TRANSITION_OF_CELL_CYCLE	19.166	0.000387785	NA	NA	NA	NA
M25075	GOBP_NEGATIVE_REGULATION_OF_STEM_CELL_POPULATION_MAINTENANCE	52.387	0.0167304	NA	NA	NA	NA
M25106	GOBP_MICROTUBULE_CYTOSKELETON_ORGANIZATION_INVOLVED_IN_MITOSIS	15.8216	1.38943e-11	19.6521	0.045748	36.6068	0.000195986
M25235	GOBP_PERICYTE_CELL_DIFFERENTIATION	34.9247	0.0318283	NA	NA	NA	NA
M25267	GOBP_POSITIVE_REGULATION_OF_UBIQUITIN_PROTEIN_LIGASE_ACTIVITY	42.8621	0.0017874	NA	NA	NA	NA
M25281	GOBP_REGULATION_OF_APOPTOTIC_PROCESS_INVOLVED_IN_DEVELOPMENT	31.4322	0.0378449	NA	NA	NA	NA
M25286	GOBP_REGULATION_OF_PROTEIN_LOCALIZATION_TO_CELL_CORTEX	34.9247	0.0318283	NA	NA	NA	NA
M25349	GOBP_REGULATION_OF_MITOCHONDRIAL_ATP_SYNTHESIS_COUPLED_ELECTRON_TRANSPORT	52.387	0.0167304	NA	NA	NA	NA
M25378	GOBP_REGULATION_OF_CHROMOSOME_SEPARATION	21.1112	7.53799e-08	NA	NA	NA	NA
M25429	GOBP_NEGATIVE_REGULATION_OF_CELL_CELL_ADHESION_MEDIATED_BY_CADHERIN	34.9247	0.0318283	NA	NA	NA	NA
M25489	GOBP_REGULATION_OF_NATURAL_KILLER_CELL_CHEMOTAXIS	62.8644	0.0121411	NA	NA	NA	NA
M2825	GOBP_MITOTIC_SPINDLE_ORGANIZATION	14.0551	7.16625e-08	NA	NA	35.4758	0.00209372
M284	GOBP_ENZYME_LINKED_RECEPTOR_PROTEIN_SIGNALING_PATHWAY	3.21896	0.000973586	7.0558	0.0261884	NA	NA
M29248	GOBP_REGULATION_OF_CHROMOSOME_CONDENSATION	28.5747	0.0436506	NA	NA	NA	NA
M29277	GOBP_GLOMERULAR_MESANGIAL_CELL_DEVELOPMENT	62.8644	0.0121411	NA	NA	NA	NA
M29307	GOBP_BIOMINERALIZATION	7.03706	0.0077704	NA	NA	NA	NA
M29308	GOBP_REGULATION_OF_BIOMINERALIZATION	7.57402	0.0408833	NA	NA	NA	NA
M2973	GOBP_TUBE_DEVELOPMENT	3.43521	0.000103591	NA	NA	NA	NA
M3	GOBP_EPITHELIAL_CELL_DIFFERENTIATION	4.06182	0.000970129	13.5832	0.000950951	NA	NA
M3208	GOBP_GLIOGENESIS	6.57327	8.51486e-05	NA	NA	NA	NA
M34117	GOBP_SPINAL_CORD_OLIGODENDROCYTE_CELL_DIFFERENTIATION	62.8644	0.0121411	NA	NA	NA	NA
M34123	GOBP_CORTICAL_ACTIN_CYTOSKELETON_ORGANIZATION	11.7871	0.0434786	NA	NA	NA	NA
M34167	GOBP_CAMERA_TYPE_EYE_DEVELOPMENT	5.36386	0.000924328	NA	NA	NA	NA
M34188	GOBP_REGULATION_OF_PROTEIN_KINASE_ACTIVITY	3.88737	0.000779487	NA	NA	NA	NA
M34189	GOBP_POSITIVE_REGULATION_OF_PROTEIN_KINASE_ACTIVITY	4.49031	0.00334575	NA	NA	NA	NA
M34229	GOBP_REGULATION_OF_MICROTUBULE_CYTOSKELETON_ORGANIZATION	5.34561	0.048864	NA	NA	NA	NA
M3457	GOBP_IMMUNE_SYSTEM_DEVELOPMENT	2.62946	0.0314802	NA	NA	NA	NA
M3616	GOBP_MICROTUBULE_BASED_MOVEMENT	4.20967	0.0101831	NA	NA	NA	NA
M3696	GOBP_ENDOTHELIAL_CELL_PROLIFERATION	7.14368	0.00722882	NA	NA	NA	NA
M3744	GOBP_NOTCH_SIGNALING_PATHWAY	7.90747	0.000493581	NA	NA	NA	NA
M4002	GOBP_VASCULATURE_DEVELOPMENT	4.43401	1.34056e-05	7.64932	0.0411982	NA	NA
M40318	GOBP_MAPK_CASCADE	4.73377	1.09695e-06	8.81975	0.0119582	NA	NA
M40322	GOBP_REGULATION_OF_PROTEIN_PHOSPHORYLATION	3.39074	0.000121276	7.37041	0.00962033	NA	NA
M40323	GOBP_POSITIVE_REGULATION_OF_PROTEIN_PHOSPHORYLATION	4.40154	3.00562e-05	9.64797	0.00962033	NA	NA
M40349	GOBP_REGULATION_OF_MITOTIC_NUCLEAR_DIVISION	20.2286	2.78273e-11	NA	NA	NA	NA
M40389	GOBP_CELL_MIGRATION	3.15838	2.38469e-05	NA	NA	NA	NA
M40414	GOBP_REGULATION_OF_MITOTIC_SISTER_CHROMATID_SEGREGATION	18.2745	0.000473219	NA	NA	NA	NA
M40425	GOBP_LOCOMOTION	2.66201	0.000228061	NA	NA	NA	NA
M40427	GOBP_POSITIVE_REGULATION_OF_LOCOMOTION	3.22713	0.0270817	NA	NA	NA	NA
M40442	GOBP_EXTERNAL_ENCAPSULATING_STRUCTURE_ORGANIZATION	6.30938	0.000115509	NA	NA	NA	NA
M40460	GOBP_REGULATION_OF_NEUROGENESIS	3.7531	0.0318283	NA	NA	NA	NA
M40583	GOBP_REGULATION_OF_MULTICELLULAR_ORGANISMAL_DEVELOPMENT	2.78902	0.00127931	NA	NA	NA	NA
M42646	GOBP_COMPARTMENT_PATTERN_SPECIFICATION	62.8644	0.0121411	NA	NA	NA	NA
M42660	GOBP_TISSUE_DEVELOPMENT	3.68586	7.36874e-10	5.72278	0.0045092	NA	NA
M42669	GOBP_PROGRAMMED_CELL_DEATH	2.36777	0.00244006	NA	NA	NA	NA
M42670	GOBP_MESENCHYMAL_CELL_DEVELOPMENT	9.82256	0.00590632	NA	NA	NA	NA
M42685	GOBP_PHOSPHORYLATION	2.82559	2.26805e-05	6.05116	0.00136539	NA	NA
M42723	GOBP_POSITIVE_REGULATION_OF_CELLULAR_BIOSYNTHETIC_PROCESS	1.98459	0.0380677	NA	NA	NA	NA
M42745	GOBP_CELLULAR_RESPONSE_TO_STRESS	2.40081	0.000983064	NA	NA	5.12753	0.0172814
M42748	GOBP_POSITIVE_REGULATION_OF_KINASE_ACTIVITY	4.49031	0.000805025	11.6197	0.0153249	NA	NA
M42804	GOBP_MITOTIC_CELL_CYCLE_PHASE_TRANSITION	8.84282	2.51029e-12	12.4815	0.0119582	NA	NA
M42849	GOBP_MITOTIC_SPINDLE_MIDZONE_ASSEMBLY	78.5805	0.000329744	NA	NA	363.627	0.00503526
M42921	GOBP_CELLULAR_RESPONSE_TO_ENDOGENOUS_STIMULUS	2.8749	0.00060607	NA	NA	NA	NA
M42933	GOBP_MESANGIAL_CELL_DIFFERENTIATION	44.9031	0.0213551	NA	NA	NA	NA
M42989	GOBP_NON_MEMBRANE_BOUNDED_ORGANELLE_ASSEMBLY	5.85414	3.5197e-05	11.1868	0.0411982	18.7544	0.00030769
M43009	GOBP_REGULATION_OF_MITOTIC_CELL_CYCLE_PHASE_TRANSITION	9.07789	5.67306e-09	NA	NA	NA	NA
M43010	GOBP_NEGATIVE_REGULATION_OF_MITOTIC_CELL_CYCLE_PHASE_TRANSITION	11.8612	7.56289e-08	NA	NA	NA	NA
M43011	GOBP_POSITIVE_REGULATION_OF_MITOTIC_CELL_CYCLE_PHASE_TRANSITION	14.7916	8.48988e-06	34.4489	0.0204309	NA	NA
M43031	GOBP_MITOTIC_CELL_CYCLE_PROCESS	10.4157	1.01512e-30	10.0624	0.00280691	12.8528	9.07288e-05
M43058	GOBP_REGULATION_OF_ANAPHASE_PROMOTING_COMPLEX_DEPENDENT_CATABOLIC_PROCESS	62.8644	0.0121411	NA	NA	NA	NA
M43059	GOBP_POSITIVE_REGULATION_OF_CHROMOSOME_CONDENSATION	62.8644	0.0121411	NA	NA	NA	NA
M4547	GOBP_REGULATION_OF_CELL_DIFFERENTIATION	2.91489	0.000131532	5.28004	0.0289749	NA	NA
M4581	GOBP_POSITIVE_REGULATION_OF_EPITHELIAL_CELL_PROLIFERATION	5.71495	0.0180299	NA	NA	NA	NA
M4627	GOBP_REGULATION_OF_CELL_POPULATION_PROLIFERATION	3.58235	5.04093e-08	5.0238	0.0352605	NA	NA
M4758	GOBP_MICROTUBULE_BASED_PROCESS	4.88685	7.67603e-09	NA	NA	9.49773	0.00209372
M536	GOBP_SISTER_CHROMATID_SEGREGATION	19.0248	2.88825e-20	20.5485	0.0119582	34.4489	3.07301e-05
M5517	GOBP_REGULATION_OF_ORGANELLE_ORGANIZATION	4.24364	4.97733e-09	NA	NA	NA	NA
M5634	GOBP_RESPONSE_TO_WOUNDING	3.09507	0.0497431	10.6789	0.0193827	NA	NA
M5962	GOBP_MITOTIC_SISTER_CHROMATID_SEGREGATION	20.0023	6.78971e-19	NA	NA	33.057	0.000227996
M634	GOBP_POSITIVE_REGULATION_OF_CELLULAR_COMPONENT_ORGANIZATION	2.5213	0.0223855	NA	NA	NA	NA
M6401	GOBP_REGULATION_OF_CELL_CELL_ADHESION	3.60254	0.0380677	NA	NA	NA	NA
M6657	GOBP_CYTOSKELETON_ORGANIZATION	4.19576	4.63166e-11	NA	NA	5.8247	0.0237172
M6658	GOBP_RESPONSE_TO_ENDOGENOUS_STIMULUS	2.92556	8.50806e-05	5.08739	0.0344573	NA	NA
M7385	GOBP_TRANSMEMBRANE_RECEPTOR_PROTEIN_SERINE_THREONINE_KINASE_SIGNALING_PATHWAY	5.61289	0.000302388	NA	NA	NA	NA
M774	GOBP_MUSCLE_ORGAN_DEVELOPMENT	3.92903	0.0436506	NA	NA	NA	NA
M7769	GOBP_REGULATION_OF_ANATOMICAL_STRUCTURE_MORPHOGENESIS	2.66697	0.020188	NA	NA	NA	NA
M8071	GOBP_ANATOMICAL_STRUCTURE_FORMATION_INVOLVED_IN_MORPHOGENESIS	3.08159	0.000635981	NA	NA	NA	NA
M8154	GOBP_REGULATION_OF_CELL_ADHESION	3.31133	0.00576398	NA	NA	NA	NA
M817	GOBP_EPITHELIAL_TO_MESENCHYMAL_TRANSITION	5.53384	0.043834	NA	NA	NA	NA
M8348	GOBP_HEART_DEVELOPMENT	4.05376	0.000973586	NA	NA	NA	NA
M8627	GOBP_MITOTIC_CELL_CYCLE_CHECKPOINT_SIGNALING	12.5729	1.10845e-06	NA	NA	NA	NA
M9266	GOBP_NEGATIVE_REGULATION_OF_CELL_DIFFERENTIATION	3.40421	0.0077704	NA	NA	NA	NA
M9602	GOBP_NEGATIVE_REGULATION_OF_BIOSYNTHETIC_PROCESS	2.72808	0.000526899	NA	NA	NA	NA
M9604	GOBP_POSITIVE_REGULATION_OF_PROTEIN_MODIFICATION_PROCESS	3.51301	0.00013106	6.88978	0.0270606	NA	NA
M9669	GOBP_CELL_CYCLE	6.28644	7.47313e-32	6.92683	0.000413898	7.74175	3.07301e-05
M974	GOBP_CENTRAL_NERVOUS_SYSTEM_DEVELOPMENT	2.70094	0.00940135	NA	NA	NA	NA
